# Supplementary material for: Refined Jianpi Huayu Jiedu Decoction Attenuates TAM-Induced Spasmolytic Polypeptide-Expressing Metaplasia (SPEM) by Modulating LCN2-Associated Mitochondrial Dysfunction
Source: Pharmaceuticals (Basel). 2026 Apr 24;19(5):667. doi: 10.3390/ph19050667 (PMC13209456; doi:10.3390/ph19050667)
Supplement: Supplementary file 1 [file pharmaceuticals-19-00667-s001.zip]

Archive with 1 entries (1 files):
- pharmaceuticals-4235774-supplementary.pdf
